# Supplementary material for: Family caregiver constructs and outcome measures in neuro-oncology: A systematic review
Source: Neurooncol Pract. 2022 Jul 20;9(6):465–74. doi: 10.1093/nop/npac058 (PMC9665052; doi:10.1093/nop/npac058)
Supplement: npac058_suppl_Supplementary_Material_2 [file npac058_suppl_supplementary_material_2.xlsx]

## Sheet: List of included publications
List of included publications
Title	Authors	Published Year	Journal	Volume	Issue	Pages	Accession Number	DOI
A cross-sectional evaluation of home health service in patients with chronic neurologic diseases in a province of Turkey	Senadim, S.; Cabalar, M.; Gedik, H.; Kasim, A. B.; Bulut, A.; Yayla, V.; Erdogdu, Z.	2016	Acta Neurol Belg	116	1	65-72	26189106	10.1007/s13760-015-0509-x
Modifiable factors associated with caregiver burden among family caregivers of terminally ill Korean cancer patients	Yoon, S. J.; Kim, J. S.; Jung, J. G.; Kim, S. S.; Kim, S.	2014	Supportive Care in Cancer	22(5)		1243-1250	52958574	http://dx.doi.org/10.1007/s00520-013-2077-z
Quality of life domains important and relevant to family caregivers of advanced cancer patients in an Asian population: a qualitative study	Lee, G. L.; Ow, M. Y. L.; Akhileswaran, R.; Pang, G. S. Y.; Fan, G. K. T.; Goh, B. H. H.; Wong, C. F.; Cheung, Y. B.; Wee, H. L.	2015	Quality of Life Research	24(4)		817-828	600346003	http://dx.doi.org/10.1007/s11136-014-0832-3
Racial and ethnic variations in caregiving-related physical, emotional, and financial strain during COVID-19 among those caring for adult cancer patients	Longacre, M. L.; Miller, M. F.; Fang, C. Y.	2021	Supportive Care in Cancer	29(7)		4137-4146	2010123466	http://dx.doi.org/10.1007/s00520-020-05933-9
Evaluation of cancerchatcanada: A program of online support for canadians affected by cancer	Stephen, J.; Rojubally, A.; MacGregor, K.; McLeod, D.; Speca, M.; Taylor-Brown, J.; Fergus, K.; Collie, K.; Turner, J.; Sellick, S.; Mackenzie, G.	2013	Current Oncology	20(1)		39-47	368287918	http://dx.doi.org/10.3747/co.20.1210
Group Yoga Effects on Cancer Patient and Caregiver Symptom Distress: Assessment of Self-reported Symptoms at a Comprehensive Cancer Center	Lopez, G.; Chaoul, A.; Powers-James, C.; Eddy, C. A.; Mallaiah, S.; Gomez, T. I.; Williams, J. L.; Wei, Q.; Bruera, E.; Cohen, L.	2018	Integrative Cancer Therapies	17(4)		1087-1094	624944652	http://dx.doi.org/10.1177/1534735418795301
Crying in solitude or with someone for support and consolation - Experiences from family members in palliative home care	Ryde, K.; Strang, P.; Friedrichsen, M.	2008	Cancer Nursing	31	5	345-353	WOS:000259103100003	10.1097/01.NCC.0000305758.66238.a1
Differences in sleep disturbance parameters between oncology outpatients and their family caregivers	Carney, S.; Koetters, T.; Cho, M.; West, C.; Paul, S. M.; Dunn, L.; Aouizerat, B. E.; Dodd, M.; Cooper, B.; Lee, K.; Wara, W.; Swift, P.; Miaskowski, C.	2011	Journal of Clinical Oncology	29(8)		1001-1006	361459459	http://dx.doi.org/10.1200/JCO.2010.30.9104
Cytokine gene variations associated with trait and state anxiety in oncology patients and their family caregivers	Miaskowski, C.; Cataldo, J. K.; Baggott, C. R.; West, C.; Dunn, L. B.; Dhruva, A.; Merriman, J. D.; Langford, D. J.; Kober, K. M.; Paul, S. M.; Cooper, B. A.; Aouizerat, B. E.	2015	Support Care Cancer	23	4	953-65	25249351	10.1007/s00520-014-2443-5
The self-care practices of family caregivers of persons with poor prognosis cancer: differences by varying levels of caregiver well-being and preparedness	Dionne-Odom, J. N.; Demark-Wahnefried, W.; Taylor, R. A.; Rocque, G. B.; Azuero, A.; Acemgil, A.; Martin, M. Y.; Astin, M.; Ejem, D.; Kvale, E.; Heaton, K.; Pisu, M.; Partridge, E. E.; Bakitas, M. A.	2017	Supportive Care in Cancer	25(8)		2437-2444	614614211	http://dx.doi.org/10.1007/s00520-017-3650-7
How was life after treatment of a malignant brain tumour?	Salander, P.; Bergenheim, A. T.; Henriksson, R.	2000	Soc Sci Med	51	4	589-98	10868672	10.1016/s0277-9536(00)00002-2
Program preferences to reduce stress in caregivers of patients with brain tumors	Swartz, J. J.; Keir, S. T.	2007	Clin J Oncol Nurs	11	5	723-7	17962180	10.1188/07.Cjon.723-727
The challenges and suffering of caring for people with primary malignant glioma: qualitative perspectives on improving current supportive and palliative care practices	Collins, A.; Lethborg, C.; Brand, C.; Gold, M.; Moore, G.; Sundararajan, V.; Murphy, M.; Philip, J.	2014	BMJ Support Palliat Care	4	1	68-76	24644774	10.1136/bmjspcare-2012-000419
Surviving glioblastoma and a sense of disconnection	Gately, L.; McLachlan, S. A.; Dowling, A.; Philip, J.	2020	J Clin Neurosci	81		284-289	33222931	10.1016/j.jocn.2020.10.012
A specialist nurse-function in neurooncology: a qualitative study of possibilities, limitations, and pitfalls	Spetz, A.; Henriksson, R.; Bergenheim, A. T.; Salander, P.	2005	Palliat Support Care	3	2	121-30	16594437	10.1017/s1478951505050200
Managing cancer in context of pandemic: A qualitative study to explore the emotional and behavioural responses of patients with cancer and their caregivers to COVID-19	Chia, J. M. X.; Goh, Z. Z. S.; Chua, Z. Y.; Ng, K. Y. Y.; Ishak, D.; Fung, S. M.; Ngeow, J. Y. Y.; Griva, K.	2021	BMJ Open	11(1) (no pagination)			634057592	http://dx.doi.org/10.1136/bmjopen-2020-041070
Randomized controlled trial of maintaining quality of life during radiotherapy for advanced cancer	Clark, M. M.; Rummans, T. A.; Atherton, P. J.; Cheville, A. L.; Johnson, M. E.; Frost, M. H.; Miller, J. J.; Sloan, J. A.; Graszer, K. M.; Haas, J. G.; Hanson, J. M.; Garces, Y. I.; Piderman, K. M.; Lapid, M. I.; Netzel, P. J.; Richardson, J. W.; Brown, P. D.	2013	Cancer	119(4)		880-887	52185427	http://dx.doi.org/10.1002/cncr.27776
Gender Differences in Longitudinal Associations Between Intimate Care, Resiliency, and Depression Among Informal Caregivers of Patients Surviving the Neuroscience Intensive Care Unit	Lin, A.; Vranceanu, A. M.; Guanci, M.; Salgueiro, D.; Rosand, J.; Zale, E. L.	2020	Neurocrit Care	32	2	512-521	31270671	10.1007/s12028-019-00772-x
Determining the unmet needs of patients with intracranial meningioma-a qualitative assessment	Baba, A.; McCradden, M. D.; Rabski, J.; Cusimano, M. D.	2020	Neurooncol Pract	7	2	228-238	32626591	10.1093/nop/npz054
"In Eight Minutes We Talked More About Our Goals, Relationship, Than We Have in Years": A Pilot of Patient-Caregiver Discussions in a Neuro-Oncology Clinic	Ketcher, D.; Ellington, L.; Baucom, B. R. W.; Clayton, M. F.; Reblin, M.	2020	J Fam Nurs	26	2	126-137	32475300	10.1177/1074840720913963
The multidimensional burden of informal caregivers in primary malignant brain tumor	Bayen, E.; Laigle-Donadey, F.; ProutÃ©, M.; Hoang-Xuan, K.; JoÃ«l, M. E.; Delattre, J. Y.	2017	Support Care Cancer	25	1	245-253	27624465	10.1007/s00520-016-3397-6
Supportive care needs of people with brain tumours and their carers	Janda, M.; Eakin, E. G.; Bailey, L.; Walker, D.; Troy, K.	2006	Support Care Cancer	14	11	1094-103	16710653	10.1007/s00520-006-0074-1
Quality of life among patients with a brain tumor and their carers	Janda, M.; Steginga, S.; Langbecker, D.; Dunn, J.; Walker, D.; Eakin, E.	2007	J Psychosom Res	63	6	617-23	18061752	10.1016/j.jpsychores.2007.06.018
The end-of-life phase of high-grade glioma patients: dying with dignity?	Sizoo, E. M.; Taphoorn, M. J.; Uitdehaag, B.; Heimans, J. J.; Deliens, L.; Reijneveld, J. C.; Pasman, H. R.	2013	Oncologist	18	2	198-203	23335620	10.1634/theoncologist.2012-0247
Family caregivers' level of mastery predicts survival of patients with glioblastoma: A preliminary report	Boele, F. W.; Given, C. W.; Given, B. A.; Donovan, H. S.; Schulz, R.; Weimer, J. M.; Drappatz, J.; Lieberman, F. S.; Sherwood, P. R.	2017	Cancer	123	5	832-840	27787881	10.1002/cncr.30428
Health-related quality of life of significant others of patients with malignant CNS versus non-CNS tumors: a comparative study	Boele, F. W.; Heimans, J. J.; Aaronson, N. K.; Taphoorn, M. J.; Postma, T. J.; Reijneveld, J. C.; Klein, M.	2013	J Neurooncol	115	1	87-94	23824535	10.1007/s11060-013-1198-z
Assessing the quality of life among caregivers of patients with gliomas	Minaya Flores, P.; Berbis, J.; Chinot, O.; Auquier, P.	2014	Neurooncol Pract	1	4	191-197	26034632	10.1093/nop/npu027
Comorbid mental disorders and psychosocial distress in patients with brain tumours and their spouses in the early treatment phase	Goebel, S.; von Harscher, M.; Mehdorn, H. M.	2011	Support Care Cancer	19	11	1797-805	20953802	10.1007/s00520-010-1021-8
Caring for patients with brain tumor: the patient and care giver perspectives	Mezue, W. C.; Draper, P.; Watson, R.; Mathew, B. G.	2011	Niger J Clin Pract	14	3	368-72	22037087	10.4103/1119-3077.86786
Mapping the nature of distress raised by patients with high-grade glioma and their family caregivers: A descriptive longitudinal study	Philip, J.; Collins, A.; Panozzo, S.; Staker, J.; Murphy, M.	2020	Neuro-Oncology Practice	7(1)		103-110	632316398	http://dx.doi.org/10.1093/nop/npz032
A new reality: long-term survivorship with a malignant brain tumor	Lovely, M. P.; Stewart-Amidei, C.; Page, M.; Mogensen, K.; Arzbaecher, J.; Lupica, K.; Maher, M. E.	2013	Oncol Nurs Forum	40	3	267-74	23615139	10.1188/13.Onf.267-274
Spouse Caregivers' Experiences of Suffering in Relation to Care for a Partner With Brain Tumor: A Qualitative Study	Francis, S. R.; Hall, E. O. C.; Delmar, C.	2021	Cancer Nurs				33654012	10.1097/ncc.0000000000000935
Spiritual thoughts, coping and 'sense of coherence' in brain tumour patients and their spouses	Strang, S.; Strang, P.	2001	Palliat Med	15	2	127-34	11301663	10.1191/026921601670322085
High psychosocial burden in relatives of malignant brain tumor patients	Stieb, S.; Fischbeck, S.; Wagner, W.; Appels, J.; Wiewrodt, D.	2018	Clin Neurol Neurosurg	170		2022-06-01	29709767	10.1016/j.clineuro.2018.04.023
Awareness of psychological and relationship problems amongst brain tumour patients and its association with carer distress	Andrewes, H. E.; Drummond, K. J.; Rosenthal, M.; Bucknill, A.; Andrewes, D. G.	2013	Psychooncology	22	10	2200-5	23508923	10.1002/pon.3274
Quality of Life in Brain Tumor Patients and Their Relatives Heavily Depends on Social Support Factors during the COVID-19 Pandemic	Troschel, F. M.; Ahndorf, F.; Wille, L. M.; Brandt, R.; Jost, J.; Rekowski, S.; Eich, H. T.; Stummer, W.; Wiewrodt, R.; Jetschke, K.; Wiewrodt, D.	2021	Cancers (Basel)	13	6		33805663	10.3390/cancers13061276
Perceptions of prognosis and goal of treatment in patients with malignant gliomas and their caregivers	Forst, D. A.; Quain, K.; Landay, S. L.; Anand, M.; Kaslow-Zieve, E.; Mesa, M. M.; Jacobs, J. M.; Dietrich, J.; Parsons, M. W.; Horick, N.; Greer, J. A.; Batchelor, T. T.; Jackson, V. A.; El-Jawahri, A.; Temel, J. S.	2020	Neuro-Oncology Practice	7(5)		490-497	2010191374	http://dx.doi.org/10.1093/nop/npaa021
Ethical dilemmas experienced by spouses of a partner with brain tumour	Francis, S. R.; Hall, E. O.; Delmar, C.	2020	Nurs Ethics	27	2	587-597	31319743	10.1177/0969733019857790
The brain tumor experience and quality of life: a qualitative study	Fox, S.; Lantz, C.	1998	J Neurosci Nurs	30	4	245-52	9791779	10.1097/01376517-199808000-00005
Implementing a Clinic-Based Telehealth Support Service (FamilyStrong) for Family Caregivers of Individuals with Grade IV Brain Tumors	Dionne-Odom, J. N.; Williams, G. R.; Warren, P. P.; Tims, S.; Huang, C. H. S.; Taylor, R. A.; Ledbetter, L.; Lever, T.; Mitchell, K.; Thompson, M.; Dosse, C.; Engler, S.; Holmes, A.; Connelley, B.; Hicks, J.; Bakitas, M. A.; Nabors, B.; Tucker, R.	2021	Journal of Palliative Medicine	24(3)		347-353	634416338	http://dx.doi.org/10.1089/jpm.2020.0178
End-of-life care for glioma patients; the caregivers' perspective	Hertler, C.; Eisele, G.; Gramatzki, D.; Seystahl, K.; Wolpert, F.; Roth, P.; Weller, M.	2020	J Neurooncol	147	3	663-669	32232622	10.1007/s11060-020-03471-2
Do carer's levels of unmet needs change over time when caring for patients diagnosed with high-grade glioma and how are these needs correlated with distress?	Halkett, G. K. B.; Lobb, E. A.; Shaw, T.; Sinclair, M. M.; Miller, L.; Hovey, E.; Nowak, A. K.	2018	Support Care Cancer	26	1	275-286	28808797	10.1007/s00520-017-3846-x
Neuro-oncological patients' and caregivers' psychosocial burden during the COVID-19 pandemic-A prospective study with qualitative content analysis	Binswanger, J.; Kohl, C.; Behling, F.; Noell, S.; Hirsch, S.; Hickmann, A. K.; Tatagiba, M. S.; Tabatabai, G.; Hippler, M.; Renovanz, M.	2021	Psychooncology	30	9	1502-1513	33938076	10.1002/pon.5713
Unmet supportive care needs and interest in services among patients with a brain tumour and their carers	Janda, M.; Steginga, S.; Dunn, J.; Langbecker, D.; Walker, D.; Eakin, E.	2008	Patient Educ Couns	71	2	251-8	18329220	10.1016/j.pec.2008.01.020
[Quality of life in patients with malignant glioma and their relatives]	DÃ¶gel, D.; Diete, S.; Wallesch, C. W.	2004	Psychother Psychosom Med Psychol	54	2022-10-09	358-66	15343477	10.1055/s-2004-828299
Women Caregivers of Persons with Brain Tumour: A Psychosocial Needs Assessment in a Tertiary Care Hospital in Bangalore	Amaresha, A. C.; Reddy, N. K.; Ahmed, A.; Ross, D.; Arthur, J. A. J.	2015	Indian Journal of Gender Studies	22	1	41-62	WOS:000349981600004	10.1177/0971521514556944
Trajectories of anxiety in oncology patients and family caregivers during and after radiation therapy	Dunn, L. B.; Aouizerat, B. E.; Cooper, B. A.; Dodd, M.; Lee, K.; West, C.; Paul, S. M.; Wara, W.; Swift, P.; Miaskowski, C.	2012	European Journal of Oncology Nursing	16	1	2022-09-01	WOS:000299493700001	10.1016/j.ejon.2011.01.003
Experiences of the relatives of patients undergoing cranial surgery for a brain tumor: a descriptive qualitative study	Tastan, S.; Kose, G.; Iyigun, E.; Ayhan, H.; Coskun, H.; Hatipoglu, S.	2011	J Neurosci Nurs	43	2	77-84	21488581	10.1097/jnn.0b013e31820c94da
Differential levels of stress in caregivers of brain tumor patients--observations from a pilot study	Keir, S. T.; Guill, A. B.; Carter, K. E.; Boole, L. C.; Gonzales, L.; Friedman, H. S.	2006	Support Care Cancer	14	12	1258-61	16775683	10.1007/s00520-006-0090-1
Psychosocial care for the caregivers of primary malignant brain tumor patients	Wasner, M.; Paal, P.; Borasio, G. D.	2013	J Soc Work End Life Palliat Care	9	1	74-95	23438646	10.1080/15524256.2012.758605
Caregiver burden by treatment and clinical characteristics of patients with glioblastoma	Au, T. H.; Willis, C.; Reblin, M.; Peters, K. B.; Nghiemphu, P. L.; Taylor, J. W.; Colman, H.; Cohen, A. L.; Ormond, D. R.; Chakravarti, A.; Willmarth, N.; Menon, J.; Ma, J.; Bauer, H.; Watanabe, A. H.; Ulrich, C. M.; Singh, P.; Marshall, A.; Korytowsky, B.; Stenehjem, D.; Brixner, D.	2021	Support Care Cancer				34510238	10.1007/s00520-021-06514-0
A multi-tiered intervention to address behavioural and cognitive changes after diagnosis of primary brain tumour: A feasibility study	Whiting, D. L.; Simpson, G. K.; Koh, E. S.; Wright, K. M.; Simpson, T.; Firth, R.	2012	Brain Injury	26	2022-08-07	950-961	2012-15975-006	10.3109/02699052.2012.661912
Assessing patient and caregiver needs and challenges in information and symptom management: a study of primary brain tumors	Hazen, R. J.; Lazar, A.; Gennari, J. H.	2016	AMIA Annu Symp Proc	2016		1804-1813	28269939
Caring for patients with brain tumors compared to patients with non-brain tumors: Experiences and needs of informal caregivers in home care settings	Heckel, M.; Hoser, B.; Stiel, S.	2018	J Psychosoc Oncol	36	2	189-202	28902576	10.1080/07347332.2017.1379046
Supportive Care Needs in Glioma Patients and Their Caregivers in Clinical Practice: Results of a Multicenter Cross-Sectional Study	Renovanz, M.; Maurer, D.; Lahr, H.; Weimann, E.; Deininger, M.; Wirtz, C. R.; Ringel, F.; Singer, S.; Coburger, J.	2018	Front Neurol	9		763	30254605	10.3389/fneur.2018.00763
Mediating burden and stress over time: Caregivers of patients with primary brain tumor	Reblin, M.; Small, B.; Jim, H.; Weimer, J.; Sherwood, P.	2018	Psychooncology	27	2	607-612	28801927	10.1002/pon.4527
Supportive follow-up in patients treated with radical intent for high-grade glioma	Catt, S.; Chalmers, A.; Critchley, G.; Fallowfield, L.	2012	CNS Oncol	1	1	39-48	25054299	10.2217/cns.12.8
Feasibility of implementing an electronic social support and resource visualization tool for caregivers in a neuro-oncology clinic	Reblin, M.; Ketcher, D.; Forsyth, P.; Mendivil, E.; Kane, L.; Pok, J.; Meyer, M.; Wu, Y. P.; Agutter, J.	2018	Support Care Cancer	26	12	4199-4206	29948397	10.1007/s00520-018-4293-z
The caregivers' perspective on the end-of-life phase of glioblastoma patients	Flechl, B.; Ackerl, M.; Sax, C.; Oberndorfer, S.; Calabek, B.; Sizoo, E.; Reijneveld, J.; Crevenna, R.; Keilani, M.; Gaiger, A.; Dieckmann, K.; Preusser, M.; Taphoorn, M. J.; Marosi, C.	2013	J Neurooncol	112	3	403-11	23412776	10.1007/s11060-013-1069-7
Predictors of employment and lost hours from work in cancer caregivers	Sherwood, P. R.; Donovan, H. S.; Given, C. W.; Lu, X.; Given, B. A.; Hricik, A.; Bradley, S.	2008	Psychooncology	17	6	598-605	17957756	10.1002/pon.1287
Caring for Brain Tumour Patients: Psychological reactions after bereavement	Petruzzi, A.; Finocchiaro, C. Y.; Rainoldi, L.; Silvani, A.; Farinotti, M.; Salmaggi, A.; Sarno, L.; Lamperti, E.	2015	J Palliat Care	31	2	97-102	26201211	10.1177/082585971503100205
Social, psychological and existential well-being in patients with glioma and their caregivers: a qualitative study	Cavers, D.; Hacking, B.; Erridge, S. E.; Kendall, M.; Morris, P. G.; Murray, S. A.	2012	Cmaj	184	7	E373-82	22431898	10.1503/cmaj.111622
Distress and psychological morbidity do not reduce over time in carers of patients with high-grade glioma	Halkett, G. K.; Lobb, E. A.; Shaw, T.; Sinclair, M. M.; Miller, L.; Hovey, E.; Nowak, A. K.	2017	Support Care Cancer	25	3	887-893	27841006	10.1007/s00520-016-3478-6
Neuro-Oncological Symptoms: A Longitudinal Quantitative Study of Family Function, Perceived Support, and Caregiver Burden	Piil, K.; Laegaard Skovhus, S.; Tolver, A.; Jarden, M.	2021	Journal of family nursing			1.07484e+16	635665968	http://dx.doi.org/10.1177/10748407211029986
How do patients and spouses deal with the serious facts of malignant glioma?	Salander, P.; Spetz, A.	2002	Palliat Med	16	4	305-13	12132543	10.1191/0269216302pm569oa
When a family member has a malignant brain tumor: the caregiver perspective	Schmer, C.; Ward-Smith, P.; Latham, S.; Salacz, M.	2008	J Neurosci Nurs	40	2	78-84	18481737	10.1097/01376517-200804000-00006
The impact of a spiritual legacy intervention in patients with brain cancers and other neurologic illnesses and their support persons	Piderman, K. M.; Radecki Breitkopf, C.; Jenkins, S. M.; Lapid, M. I.; Kwete, G. M.; Sytsma, T. T.; Lovejoy, L. A.; Yoder, T. J.; Jatoi, A.	2017	Psychooncology	26	3	346-353	26643586	10.1002/pon.4031
Feasibility, Safety and Effects of a One-Week, Ski-Based Exercise Intervention in Brain Tumor Patients and Their Relatives: A Pilot Study	Troschel, F. M.; Ramroth, C.; Lemcke, L.; Clasing, J.; Troschel, A. S.; Dugas, M.; Stummer, W.; Wiewrodt, R.; Brandt, R.; Wiewrodt, D.	2020	J Clin Med	9	4		32252441	10.3390/jcm9041006
Caregiver perceptions of end-of-life care in patients with high-grade glioma	Fortunato, J. T.; Van Harn, M.; Haider, S. A.; Phillips, J.; Walbert, T.	2021	Neurooncol Pract	8	2	171-178	33898050	10.1093/nop/npaa077
Caring for the brain tumor patient: family caregiver burden and unmet needs	Schubart, J. R.; Kinzie, M. B.; Farace, E.	2008	Neuro Oncol	10	1	61-72	17993635	10.1215/15228517-2007-040
Different Experiences and Goals in Different Advanced Diseases: Comparing Serial Interviews With Patients With Cancer, Organ Failure, or Frailty and Their Family and Professional Carers	Kendall, M.; Carduff, E.; Lloyd, A.; Kimbell, B.; Cavers, D.; Buckingham, S.; Boyd, K.; Grant, L.; Worth, A.; Pinnock, H.; Sheikh, A.; Murray, S. A.	2015	J Pain Symptom Manage	50	2	216-24	25828558	10.1016/j.jpainsymman.2015.02.017
Evidence of associations between cytokine genes and subjective reports of sleep disturbance in oncology patients and their family caregivers	Miaskowski, C.; Cooper, B. A.; Dhruva, A.; Dunn, L. B.; Langford, D. J.; Cataldo, J. K.; Baggott, C. R.; Merriman, J. D.; Dodd, M.; Lee, K.; West, C.; Paul, S. M.; Aouizerat, B. E.	2012	PLoS One	7(7) (no pagination)			365316249	http://dx.doi.org/10.1371/journal.pone.0040560
Care and support needs of patients and carers early post-discharge following treatment for non-malignant brain tumour: establishing a new reality	Cornwell, P.; Dicks, B.; Fleming, J.; Haines, T. P.; Olson, S.	2012	Support Care Cancer	20	10	2595-610	22286363	10.1007/s00520-012-1383-1
Informal caregiver quality of life in a palliative oncology population	Duimering, A.; Turner, J.; Chu, K.; Huang, F.; Severin, D.; Ghosh, S.; Yee, D.; Wiebe, E.; Usmani, N.; Gabos, Z.; Patel, S.; Danielson, B.; Amanie, J.; Roa, W.; Fairchild, A.	2020	Supportive Care in Cancer	28(4)		1695-1702	2002284575	http://dx.doi.org/10.1007/s00520-019-04970-3
Bereaved Caregivers to Patients With High-Grade Glioma: A Qualitative Explorative Study	Piil, K.; Jarden, M.	2018	J Neurosci Nurs	50	2	94-99	29401154	10.1097/jnn.0000000000000348
Clinical routine assessment of palliative care symptoms and concerns and caregiver burden in glioblastoma patients: an explorative field study	Seibl-Leven, M.; von Reeken, C.; Goldbrunner, R.; Grau, S.; Ruge, M. I.; Galldiks, N.; Dunkl, V.; Kocher, M.; Voltz, R.; Golla, H.	2018	J Neurooncol	138	2	321-333	29464662	10.1007/s11060-018-2800-1
The feasibility of a brain tumour website	Piil, K.; Jakobsen, J.; Juhler, M.; Jarden, M.	2015	Eur J Oncol Nurs	19	6	686-93	26051074	10.1016/j.ejon.2015.05.001
Understanding sleep disturbance in the context of malignant brain tumors: a qualitative analysis	Jeon, M. S.; Agar, M. R.; Koh, E. S.; Nowak, A. K.; Hovey, E. J.; Dhillon, H. M.	2021	Neurooncol Pract	8	2	179-189	33898051	10.1093/nop/npaa081
Being the next of kin of a person with a low-grade glioma	Edvardsson, T.; AhlstrÃ¶m, G.	2008	Psychooncology	17	6	584-91	17957731	10.1002/pon.1276
Health-related quality of life and emotional well-being in patients with glioblastoma and their relatives	StÃ¥hl, P.; Fekete, B.; Henoch, I.; Smits, A.; Jakola, A. S.; Rydenhag, B.; Ozanne, A.	2020	J Neurooncol	149	2	347-356	32909116	10.1007/s11060-020-03614-5
A specialist nurse as a resource for family members to patients with brain tumors: an action research study	Spetz, A.; Henriksson, R.; Salander, P.	2008	Cancer Nurs	31	4	E18-26	18600107	10.1097/01.NCC.0000305741.18711.8f
Yoga Program for High-Grade Glioma Patients Undergoing Radiotherapy and Their Family Caregivers	Milbury, K.; Mallaiah, S.; Mahajan, A.; Armstrong, T.; Weathers, S. P.; Moss, K. E.; Goktepe, N.; Spelman, A.; Cohen, L.	2018	Integr Cancer Ther	17	2	332-336	28150503	10.1177/1534735417689882
Pilot randomized, controlled trial of a dyadic yoga program for glioma patients undergoing radiotherapy and their family caregivers	Milbury, K.; Li, J.; Weathers, S. P.; Mallaiah, S.; Armstrong, T.; Li, Y.; Bruera, E.; Cohen, L.	2019	Neuro-Oncology Practice	6(4)		311-320	628804795	http://dx.doi.org/10.1093/nop/npy052
Adjustment and support needs of glioma patients and their relatives: serial interviews	Cavers, D.; Hacking, B.; Erridge, S. C.; Morris, P. G.; Kendall, M.; Murray, S. A.	2013	Psychooncology	22	6	1299-305	22848038	10.1002/pon.3136
Impact of frailty on surgery for glioblastoma: a critical evaluation of patient outcomes and caregivers' perceptions in a developing country	Katiyar, V.; Sharma, R.; Tandon, V.; Goda, R.; Ganeshkumar, A.; Suri, A.; Chandra, P. S.; Kale, S. S.	2020	Neurosurg Focus	49	4	E14	33002866	10.3171/2020.7.Focus20482
Feasibility Testing and Refinement of a Supportive Educational Intervention for Carers of Patients with High-Grade Glioma - a Pilot Study	Halkett, G. K. B.; Lobb, E. A.; Miller, L.; Shaw, T.; Moorin, R.; Long, A.; King, A.; Clarke, J.; Fewster, S.; Nowak, A. K.	2018	J Cancer Educ	33	5	967-975	28190236	10.1007/s13187-017-1175-x
Exploring the Support Needs of Family Caregivers of Patients with Brain Cancer Using the CSNAT: A Comparative Study with Other Cancer Groups	Aoun, S. M.; Deas, K.; Howting, D.; Lee, G.	2015	PLoS One	10	12	e0145106	26679505	10.1371/journal.pone.0145106
Carers of patients with a primary malignant brain tumour: Are their information needs being met?	Arber, A.; Hutson, N.; Guerrero, D.; Wilson, S.; Lucas, C.; Faithfull, S.	2010	British Journal of Neuroscience Nursing	6	7	329-334	365654058
Daily Life Experiences of Patients With a High-Grade Glioma and Their Caregivers: A Longitudinal Exploration of Rehabilitation and Supportive Care Needs	Piil, K.; Juhler, M.; Jakobsen, J.; Jarden, M.	2015	J Neurosci Nurs	47	5	271-84	26348432	10.1097/jnn.0000000000000158
Meaning-Centered Psychotherapy for Cancer Caregivers (MCP-C): Rationale and Overview	Applebaum, A. J.; Kulikowski, J. R.; Breitbart, W.	2015	Palliat Support Care	13	6	1631-41	26000705	10.1017/s1478951515000450
Cytokine gene variation is associated with depressive symptom trajectories in oncology patients and family caregivers	Dunn, L. B.; Aouizerat, B. E.; Langford, D. J.; Cooper, B. A.; Dhruva, A.; Cataldo, J. K.; Baggott, C. R.; Merriman, J. D.; Dodd, M.; West, C.; Paul, S. M.; Miaskowski, C.	2013	European Journal of Oncology Nursing	17	3	346-353	WOS:000318466500013	10.1016/j.ejon.2012.10.004
Interaction of quality of life, mood and depression of patients and their informal caregivers after surgical treatment of high-grade glioma: a prospective study	Sacher, M.; Meixensberger, J.; Krupp, W.	2018	J Neurooncol	140	2	367-375	30073639	10.1007/s11060-018-2962-x
Effects of continued psychological care toward brain tumor patients and their family members' negative emotions	Xiao, N.; Zhu, D.; Xiao, S.	2018	J Cancer Res Ther	14	Supplement	S202-s207	29578174	10.4103/0973-1482.181184
Predicting distress among people who care for patients living longer with high-grade malignant glioma	Russell, B.; Collins, A.; Dowling, A.; Dally, M.; Gold, M.; Murphy, M.; Burchell, J.; Philip, J.	2016	Support Care Cancer	24	1	43-51	25910750	10.1007/s00520-015-2739-0
Identifying the needs of brain tumor patients and their caregivers	Parvataneni, R.; Polley, M. Y.; Freeman, T.; Lamborn, K.; Prados, M.; Butowski, N.; Liu, R.; Clarke, J.; Page, M.; Rabbitt, J.; Fedoroff, A.; Clow, E.; Hsieh, E.; Kivett, V.; Deboer, R.; Chang, S.	2011	J Neurooncol	104	3	737-44	21311950	10.1007/s11060-011-0534-4
Caring for someone with high-grade glioma: a time of rapid change for caregivers	McConigley, R.; Halkett, G.; Lobb, E.; Nowak, A.	2010	Palliat Med	24	5	473-9	20123944	10.1177/0269216309360118
Levels of stress and intervention preferences of caregivers of brain tumor patients	Keir, S. T.	2007	Cancer Nurs	30	6	E33-9	18025910	10.1097/01.NCC.0000300174.18584.f9
Exploring sleep disturbance among adults with primary or secondary malignant brain tumors and their caregivers	Jeon, M. S.; Dhillon, H. M.; Koh, E. S.; Nowak, A. K.; Hovey, E.; Descallar, J.; Miller, L.; Marshall, N. S.; Agar, M. R.	2021	Neurooncol Pract	8	1	48-59	33664969	10.1093/nop/npaa057
Evaluation of a multimodal rehabilitative palliative care programme for patients with high-grade glioma and their family caregivers	Nordentoft, S.; Dieperink, K. B.; Johansson, S. D.; Jarden, M.; Piil, K.	2021	Scand J Caring Sci				34296773	10.1111/scs.13019
Family Appraisal of Caregiving in a Brain Cancer Model	Keir, S. T.; Farland, M. M.; Lipp, E. S.; Friedman, H. S.	2009	Journal of Hospice & Palliative Nursing	11	1	60-66	WOS:000273629500008	10.1097/NJH.0b013e3181917e35
Greater inflammatory activity and blunted glucocorticoid signaling in monocytes of chronically stressed caregivers	Miller, G. E.; Murphy, M. L. M.; Cashman, R.; Ma, R.; Ma, J.; Arevalo, J. M. G.; Kobor, M. S.; Cole, S. W.	2014	Brain, Behavior, and Immunity	41(1)		191-199	53199999	http://dx.doi.org/10.1016/j.bbi.2014.05.016
Clinical study of preoperative psychological distress and its related factors in the primary caregivers of patients with glioma	Chen, C.; Wang, H.; Zhang, L.; Wang, K.; Jiang, L.; Li, S.; Xiang, W.; Song, L.; Hu, S.; Yang, C.; Zhou, J.	2021	Clin Neurol Neurosurg	200		106364	33348302	10.1016/j.clineuro.2020.106364
Symptoms as the Main Predictors of Caregivers' Perception of the Suffering of Patients With Primary Malignant Brain Tumors	ZelenÃ­kovÃ¡, R.; Ren, D.; Schulz, R.; Given, B.; Sherwood, P. R.	2016	Cancer Nurs	39	2	97-105	25881804	10.1097/ncc.0000000000000261
Acute effects on neuropsychological function and quality of life by high-dose multiple daily fractionated radiotherapy for malignant astrocytomas: assessing the tolerability of a new radiotherapy regimen	Jason, G. W.; Pajurkova, E. M.; Taenzer, P. A.; Bultz, B. D.	1997	Psychooncology	6	2	151-7	9205972	10.1002/(sici)1099-1611(199706)6:2<151::Aid-pon244>3.0.Co;2-g
Validation of the National Institutes of Health Patient-Reported Outcomes Measurement Information System Survey as a Quality-of-Life Instrument for Patients with Malignant Brain Tumors and Their Caregivers	Romero, M. M.; Flood, L. S.; Gasiewicz, N. K.; Rovin, R.; Conklin, S.	2015	Nurs Clin North Am	50	4	679-90	26596656	10.1016/j.cnur.2015.07.009
Carers of patients with high-grade glioma report high levels of distress, unmet needs, and psychological morbidity during patient chemoradiotherapy	Long, A.; Halkett, G. K. B.; Lobb, E. A.; Shaw, T.; Hovey, E.; Nowak, A. K.	2016	Neurooncol Pract	3	2	105-112	31386072	10.1093/nop/npv039
Identifying family members who are likely to perceive benefits from providing care to a person with a primary malignant brain tumor	Newberry, A.; Kuo, J.; Donovan, H.; Given, B.; Given, C. W.; Schulz, R.; Sherwood, P.	2012	Oncol Nurs Forum	39	3	E226-32	22543393	10.1188/12.Onf.E226-e232
Predictors of distress in caregivers of persons with a primary malignant brain tumor	Sherwood, P. R.; Given, B. A.; Given, C. W.; Schiffman, R. F.; Murman, D. L.; Lovely, M.; von Eye, A.; Rogers, L. R.; Remer, S.	2006	Res Nurs Health	29	2	105-20	16532486	10.1002/nur.20116
Group-based trajectory modeling of caregiver psychological distress over time	Choi, C. W.; Stone, R. A.; Kim, K. H.; Ren, D.; Schulz, R.; Given, C. W.; Given, B. A.; Sherwood, P. R.	2012	Ann Behav Med	44	1	73-84	22585179	10.1007/s12160-012-9371-8
Forgotten voices: lessons from bereaved caregivers of persons with a brain tumour	Sherwood, P. R.; Given, B. A.; Doorenbos, A. Z.; Given, C. W.	2004	Int J Palliat Nurs	10	2	67-75; discussion 75	15039610	10.12968/ijpn.2004.10.2.12460
Living with a brain tumor : reaction profiles in patients and their caregivers	Petruzzi, A.; Finocchiaro, C. Y.; Lamperti, E.; Salmaggi, A.	2013	Support Care Cancer	21	4	1105-11	23104453	10.1007/s00520-012-1632-3
Concordance of patient and caregiver reports in evaluating quality of life in patients with malignant gliomas and an assessment of caregiver burden	Jacobs, D. I.; Kumthekar, P.; Stell, B. V.; Grimm, S. A.; Rademaker, A. W.; Rice, L.; Chandler, J. P.; Muro, K.; Marymont, M.; Helenowski, I. B.; Wagner, L. I.; Raizer, J. J.	2014	Neurooncol Pract	1	2	47-54	26034616	10.1093/nop/npu004
Coping with a newly diagnosed high-grade glioma: patient-caregiver dyad effects on quality of life	Baumstarck, K.; Leroy, T.; Hamidou, Z.; Tabouret, E.; Farina, P.; BarriÃ©, M.; Campello, C.; Petrirena, G.; Chinot, O.; Auquier, P.	2016	J Neurooncol	129	1	155-64	27300523	10.1007/s11060-016-2161-6
Family Caregivers of Patients With a High-Grade Glioma: A Qualitative Study of Their Lived Experience and Needs Related to Professional Care	Coolbrandt, A.; Sterckx, W.; Clement, P.; Borgenon, S.; Decruyenaere, M.; de Vleeschouwer, S.; Mees, A.; Dierckx de CasterlÃ©, B.	2015	Cancer Nurs	38	5	406-13	25521908	10.1097/ncc.0000000000000216
Prognostic awareness, prognostic communication, and cognitive function in patients with malignant glioma	Diamond, E. L.; Prigerson, H. G.; Correa, D. C.; Reiner, A.; Panageas, K.; Kryza-Lacombe, M.; Buthorn, J.; Neil, E. C.; Miller, A. M.; DeAngelis, L. M.; Applebaum, A. J.	2017	Neuro Oncol	19	11	1532-1541	28645200	10.1093/neuonc/nox117
End-of-life caregivers' perception of medical and psychological support during the final weeks of glioma patients: a questionnaire-based survey	Heese, O.; Vogeler, E.; Martens, T.; Schnell, O.; Tonn, J. C.; Simon, M.; Schramm, J.; Krex, D.; Schackert, G.; Reithmeier, T.; Nikkhah, G.; Sabel, M.; Steiger, H. J.; Schlegel, U.; LÃ¶ffler, M.; Weller, M.; Westphal, M.	2013	Neuro Oncol	15	9	1251-6	23814266	10.1093/neuonc/not089
The influence of caregiver mastery on depressive symptoms	Sherwood, P. R.; Given, B. A.; Given, C. W.; Schiffman, R. F.; Murman, D. L.; von Eye, A.; Lovely, M.; Rogers, L. R.; Remer, S.	2007	J Nurs Scholarsh	39	3	249-55	17760798	10.1111/j.1547-5069.2007.00176.x
Neuro-oncology family caregivers are at risk for systemic inflammation	Sherwood, P. R.; Price, T. J.; Weimer, J.; Ren, D.; Donovan, H. S.; Given, C. W.; Given, B. A.; Schulz, R.; Prince, J.; Bender, C.; Boele, F. W.; Marsland, A. L.	2016	J Neurooncol	128	1	109-118	26907491	10.1007/s11060-016-2083-3
Screening for symptom burden and supportive needs of patients with glioblastoma and brain metastases and their caregivers in relation to their use of specialized palliative care	Seekatz, B.; Lukasczik, M.; LÃ¶hr, M.; Ehrmann, K.; Schuler, M.; KeÃŸler, A. F.; Neuderth, S.; Ernestus, R. I.; van Oorschot, B.	2017	Support Care Cancer	25	9	2761-2770	28357650	10.1007/s00520-017-3687-7
Needs of neuro-oncological patients and their caregivers during the hospitalization and after discharge: results from a longitudinal study	Scaratti, C.; Leonardi, M.; Saladino, A.; Anghileri, E.; Broggi, M.; Lamperti, E.; Fariselli, L.; Ayadi, R.; Tringali, G.; Schiavolin, S.	2017	Support Care Cancer	25	7	2137-2145	28204993	10.1007/s00520-017-3619-6
Self-help Activities of Brain Tumour Patients and their Relatives	Schroter, S.; Halatsch, M. E.; Behnke-Mursch, J.; Mursch, K.	2009	Central European Neurosurgery	70	1	21-26	WOS:000265597300004	10.1055/s-0028-1087215
Information needs and requirements in patients with brain tumours and their relatives	Reinert, C.; Rathberger, K.; Klinkhammer-Schalke, M.; KÃ¶lbl, O.; Proescholdt, M.; Riemenschneider, M. J.; Schuierer, G.; Hutterer, M.; Gerken, M.; Hau, P.	2018	J Neurooncol	138	2	407-415	29516343	10.1007/s11060-018-2811-y
Examining fear of cancer recurrence in primary brain tumor patients and their caregivers using the Actor-Partner Interdependence Model	Braun, S. E.; Aslanzadeh, F. J.; Thacker, L.; Loughan, A. R.	2021	Psychooncology	30	7	1120-1128	33599334	10.1002/pon.5659
Coping strategies and quality of life: a longitudinal study of high-grade glioma patient-caregiver dyads	Baumstarck, K.; Chinot, O.; Tabouret, E.; Farina, P.; BarriÃ©, M.; Campello, C.; Petrirena, G.; Hamidou, Z.; Auquier, P.	2018	Health Qual Life Outcomes	16	1	157	30068395	10.1186/s12955-018-0983-y
Death anxiety in brain tumour patients and their spouses	Adelbratt, S.; Strang, P.	2000	Palliat Med	14	6	499-507	11219880	10.1191/026921600701536426
A family's perspective on living with a highly malignant brain tumor	Wideheim, A. K.; Edvardsson, T.; PÃ¥hlson, A.; AhlstrÃ¶m, G.	2002	Cancer Nurs	25	3	236-44	12040233	10.1097/00002820-200206000-00012
Subjective quality of life in persons with low-grade glioma and their next of kin	Edvardsson, T. I.; AhlstrÃ¶m, G. I.	2009	Int J Rehabil Res	32	1	64-70	19648803	10.1097/MRR.0b013e32830bfa8c
Changes in caregiver perceptions over time in response to providing care for a loved one with a primary malignant brain tumor	Hricik, A.; Donovan, H.; Bradley, S. E.; Given, B. A.; Bender, C. M.; Newberry, A.; Hamilton, R.; Given, C. W.; Sherwood, P.	2011	Oncol Nurs Forum	38	2	149-55	21356653	10.1188/11.Onf.149-155
Healthcare utilization and productivity loss in glioma patients and family caregivers: the impact of treatable psychological symptoms	Boele, F. W.; Meads, D.; Jansen, F.; Verdonck-de Leeuw, I. M.; Heimans, J. J.; Reijneveld, J. C.; Short, S. C.; Klein, M.	2020	J Neurooncol	147	2	485-494	32172441	10.1007/s11060-020-03454-3
Malignant cerebral glioma--II: Perspectives of patients and relatives on the value of radiotherapy	Davies, E.; Clarke, C.; Hopkins, A.	1996	Bmj	313	7071	1512-6	8978225	10.1136/bmj.313.7071.1512
Perceptions of economic hardship and emotional health in a pilot sample of family caregivers	Bradley, S. E.; Sherwood, P. R.; Kuo, J.; Kammerer, C. M.; Gettig, E. A.; Ren, D.; Rohrer, W. M.; Donovan, H. S.; Hricik, A.; Newberry, A.; Given, B.	2009	J Neurooncol	93	3	333-42	19159080	10.1007/s11060-008-9778-z
Outcomes of an electronic social network intervention with neuro-oncology patient family caregivers	Reblin, M.; Ketcher, D.; Forsyth, P.; Mendivil, E.; Kane, L.; Pok, J.; Meyer, M.; Wu, Y. P.; Agutter, J.	2018	J Neurooncol	139	3	643-649	29808340	10.1007/s11060-018-2909-2
Enhancing quality of life and mastery of informal caregivers of high-grade glioma patients: a randomized controlled trial	Boele, F. W.; Hoeben, W.; Hilverda, K.; Lenting, J.; Calis, A. L.; Sizoo, E. M.; Collette, E. H.; Heimans, J. J.; Taphoorn, M. J.; Reijneveld, J. C.; Klein, M.	2013	J Neurooncol	111	3	303-11	23212677	10.1007/s11060-012-1012-3
Caregiver distress and quality of life in primary caregivers of oncology patients in active treatment and follow-up	Decadt, I.; Laenen, A.; Celus, J.; Geyskens, S.; Vansteenlandt, H.; Coolbrandt, A.	2021	Eur J Cancer Care (Engl)	30	3	e13399	33393137	10.1111/ecc.13399
Do family health conversations impact patients with glioblastoma multiforme and their family members?	Faarup, I.; Lauridsen, J. T.; LÃ¼tgen, K.; NÃ¸rregaard, A.; Poulsen, F. R.; Ã˜stergaard, B.	2019	J Clin Nurs	28	2022-10-09	1695-1707	30653774	10.1111/jocn.14777
Needs and preferences among patients with high-grade glioma and their caregivers - A longitudinal mixed methods study	Piil, K.; Jakobsen, J.; Christensen, K. B.; Juhler, M.; Guetterman, T. C.; Fetters, M. D.; Jarden, M.	2018	Eur J Cancer Care (Engl)	27	2	e12806	29314470	10.1111/ecc.12806
I-CoPE: A pilot study of structured supportive care delivery to people with newly diagnosed high-grade glioma and their carers	Philip, J.; Collins, A.; Staker, J.; Murphy, M.	2019	Neuro-Oncology Practice	6(1)		61-70	626560400	http://dx.doi.org/10.1093/nop/npy010
Health-related quality of life and caregiver perspectives in glioblastoma survivors: a mixed-methods study	Piil, K.; Christensen, I. J.; Grunnet, K.; Poulsen, H. S.	2019	BMJ Support Palliat Care				31253732	10.1136/bmjspcare-2019-001777
Study of factors determining caregiver burden among primary caregivers of patients with intracranial tumors	Dhandapani, M.; Gupta, S.; Dhandapani, S.; Kaur, P.; Samra, K.; Sharma, K.; Dolma, K.; Mohanty, M.; Singla, N.; Gupta, S. K.	2015	Surg Neurol Int	6		160	26543669	10.4103/2152-7806.167084
[Beneficial outcomes of an interdisciplinary psychoeducative group intervention for patients with malignant gliomas and their relatives]	Schratter-Sehn, A. U.; Schipke, C.; Steffal, C.; Schratter, A.	2011	Wien Med Wochenschr	161	2022-02-01	2022-05-03	21312092	10.1007/s10354-011-0871-0
Psychosocial resiliency is associated with lower emotional distress among dyads of patients and their informal caregivers in the neuroscience intensive care unit	Shaffer, K. M.; Riklin, E.; Jacobs, J. M.; Rosand, J.; Vranceanu, A. M.	2016	J Crit Care	36		154-159	27546765	10.1016/j.jcrc.2016.07.010
Existential support in brain tumour patients and their spouses	Strang, S.; Strang, P.; Ternestedt, B. M.	2001	Support Care Cancer	9	8	625-33	11762974	10.1007/s005200100258
Patient and caregiver perceptions of communication of prognosis in high grade glioma	Lobb, E. A.; Halkett, G. K. B.; Nowak, A. K.	2011	Journal of Neuro-Oncology	104(1)		315-322	51191497	http://dx.doi.org/10.1007/s11060-010-0495-z
Cognitive rehabilitation and problem-solving to improve quality of life of patients with primary brain tumors: A pilot study	Locke, D. E. C.; Cerhan, J. H.; Wu, W.; Malec, J. F.; Clark, M. M.; Rummans, T. A.; Brown, P. D.	2008	Journal of Supportive Oncology	6(8)		383-391	354221210
The burden of brain tumor: a single-institution study on psychological patterns in caregivers	Finocchiaro, C. Y.; Petruzzi, A.; Lamperti, E.; Botturi, A.; Gaviani, P.; Silvani, A.; Sarno, L.; Salmaggi, A.	2012	J Neurooncol	107	1	175-81	21968946	10.1007/s11060-011-0726-y
Making sense of brain tumour: a qualitative investigation of personal and social processes of adjustment	Ownsworth, T.; Chambers, S.; Hawkes, A.; Walker, D. G.; Shum, D.	2011	Neuropsychol Rehabil	21	1	117-37	21154113	10.1080/09602011.2010.537073
Support after brain tumor means different things: family caregivers' experiences of support and relationship changes	Ownsworth, T.; Goadby, E.; Chambers, S. K.	2015	Front Oncol	5		33	25729740	10.3389/fonc.2015.00033
Social support buffers the impact of functional impairments on caregiver psychological well-being in the context of brain tumor and other cancers	Ownsworth, T.; Henderson, L.; Chambers, S. K.	2010	Psychooncology	19	10	1116-22	20014160	10.1002/pon.1663
Sleep characteristics of family caregivers of individuals with a primary malignant brain tumor	Pawl, J. D.; Lee, S. Y.; Clark, P. C.; Sherwood, P. R.	2013	Oncol Nurs Forum	40	2	171-9	23448742	10.1188/13.Onf.171-179
Sleep loss and its effects on health of family caregivers of individuals with primary malignant brain tumors	Pawl, J. D.; Lee, S. Y.; Clark, P. C.; Sherwood, P. R.	2013	Res Nurs Health	36	4	386-99	23633116	10.1002/nur.21545
Assessment of caregiver burden in patients undergoing in- and out-patient neurosurgery	Leong, K.; Li, L.; Moga, R.; Bernstein, M.; Venkatraghavan, L.	2021	J Clin Neurosci	88		83-87	33992209	10.1016/j.jocn.2021.03.035
The quality of life of patients with malignant gliomas and their caregivers	MuÃ±oz, C.; Juarez, G.; MuÃ±oz, M. L.; Portnow, J.; Fineman, I.; Badie, B.; Mamelak, A.; Ferrell, B.	2008	Soc Work Health Care	47	4	455-78	19042496	10.1080/00981380802232396
Exploring spirituality in family caregivers of patients with primary malignant brain tumors across the disease trajectory	Newberry, A. G.; Choi, C. W.; Donovan, H. S.; Schulz, R.; Bender, C.; Given, B.; Sherwood, P.	2013	Oncol Nurs Forum	40	3	E119-25	23615145	10.1188/13.Onf.E119-e125
Attitudes and preferences toward monitoring symptoms, distress, and quality of life in glioma patients and their informal caregivers	Boele, F. W.; van Uden-Kraan, C. F.; Hilverda, K.; Reijneveld, J. C.; Cleijne, W.; Klein, M.; Verdonck-de Leeuw, I. M.	2016	Support Care Cancer	24	7	3011-22	26879825	10.1007/s00520-016-3112-7
Locke-Wallace Short Marital-Adjustment Test: psychometric evaluation in caregivers for persons with primary malignant brain tumor	Jiang, Y.; Terhorst, L.; Donovan, H. S.; Weimer, J. M.; Choi, C. W.; Schulz, R.; Given, B.; Sherwood, P. R.	2013	J Nurs Meas	21	3	502-15	24620520	10.1891/1061-3749.21.3.502
Psychometric Evaluation of the Caregiver Needs Screen in Neuro-Oncology Family Caregivers	Boele, F. W.; Terhorst, L.; Prince, J.; Donovan, H. S.; Weimer, J.; Sherwood, P. R.; Lieberman, F. S.; Drappatz, J.	2019	J Nurs Meas	27	2	162-176	31511403	10.1891/1061-3749.27.2.162
Neuro-oncology family caregivers' view on keeping track of care issues using eHealth systems: it's a question of time	Boele, F. W.; van Uden-Kraan, C. F.; Hilverda, K.; Weimer, J.; Donovan, H. S.; Drappatz, J.; Lieberman, F. S.; Verdonck-de Leeuw, I.; Sherwood, P. R.	2017	J Neurooncol	134	1	157-167	28550505	10.1007/s11060-017-2504-y
